# Supplementary material for: A phase II peri-operative study of pembrolizumab plus lenvatinib for mucosal melanoma
Source: Nat Commun. 2026 May 16;17:6491. doi: 10.1038/s41467-026-73190-1 (PMC13376369; doi:10.1038/s41467-026-73190-1)
Supplement: Supplementary file 4 — Source data [file 41467_2026_73190_MOESM4_ESM.xls]

## Sheet: Figure 1b
Site	viable_Tumor	pathR
female genital	0.95	pNR
head & neck	0.8	pNR
ano-rectal	0.35	pPR
female genital	0.1	MPR
head & neck	0.8	pNR
female genital	0	pCR
female genital	0.8	pNR
female genital	0	pCR
ano-rectal	0.95	pNR
female genital	0.65	pNR
female genital	0.9	pNR
ano-rectal	0.9	pNR
female genital	0.95	pNR
head & neck	0.3	pPR
esophagus	0.45	pPR
ano-rectal	0.9	pNR
head & neck	0.9	pNR
female genital	0.25	pPR
female genital	0.9	pNR
female genital	0.05	MPR
esophagus	0.85	pNR

## Sheet: Figure 1c
site-path-response	Neoadjuvant	adjuvant	Distant	Follow up
Anorectal-pNR	1.6	10.5	16	18.6
Vulvovaginal-pNR	1.7	8.2	8.2	18.6
Head&neck-pNR	1.8	4.7	4.7	19.1
Vulvovaginal-pCR	1.9	4.5	4.5	24.2
Esophageal-pNR	2.5	10	24.3	24.3
Vulvovaginal-pNR	2.2	7	7	24.5
Vulvovaginal-pNR	2.9	8.6	8.6	24.5
Vulvovaginal-pPR	1.9	10.8	18.8	24.5
Vulvovaginal-pPR	1.6	5.2	5.2	24.6
Head&neck-pNR	2.3	9.7	21.4	25.5
Vulvovaginal-pNR	2	10.7	14.8	27.2
Anorectal-pNR	1.6	10.8	10.8	27.3
Esophageal-pPR	2.7	10.2	30.8	30.8
Vulvovaginal-pNR	1.9	9.6	9.6	31.7
Head&neck-pPR	1.6	11	30.7	31.7
Anorectal-pNR	2.5	10.6	21.9	32.1
Vulvovaginal-pCR	2.1	10.5	17.2	35.4
Vulvovaginal-pNR	1.8	10.4	36.8	36.8
Vulvovaginal-pPR	1.8	10.3	41.4	41.4
Anorectal-pNR	2.5	10.6	17.3	42.7
Head&neck-pNR	2.2	11	42.8	42.8

## Sheet: Figure 1d-g
RFS_Event	RFS_Month	EFS_event	EFS_month	DMFS_Event	DMFS_Month	OS event	OS month	Site	pathR
1	4.8	1	7	1	7	1	24.5	female genital	pNR
0	40.6	0	42.8	0	42.8	0	42.8	head & neck	pNR
1	14.8	1	17.3	1	16.6	0	42.7	ano-rectal	pPR
0	39.6	0	41.4	0	41.4	0	41.4	female genital	MPR
1	2.9	1	4.7	1	4.7	1	19.1	head & neck	pNR
1	14.8	1	17.2	1	16.9	1	35.4	female genital	pCR
1	12.8	1	14.8	1	27.2	1	27.2	female genital	pNR
1	2.6	1	4.5	1	22.2	1	24.2	female genital	pCR
1	14.3	1	16	1	16	1	18.6	ano-rectal	pNR
0	35	0	36.8	0	36.8	0	36.8	female genital	pNR
1	6.5	1	8.2	1	8.2	1	18.6	female genital	pNR
1	19.4	1	21.9	0	32.1	0	32.1	ano-rectal	pNR
1	7.7	1	9.6	0	31.7	0	31.7	female genital	pNR
1	29.1	1	30.7	1	30.7	0	31.7	head & neck	pPR
0	27.9	0	30.6	0	30.6	0	30.8	esophagus	pPR
1	9.2	1	10.8	1	26.8	0	27.3	ano-rectal	pNR
1	19.1	1	21.4	1	21.4	0	25.5	head & neck	pNR
1	3.6	1	5.2	1	5.2	1	24.6	female genital	pPR
1	5.7	1	8.6	1	13.7	0	24.5	female genital	pNR
1	17	1	18.8	0	24.5	0	24.5	female genital	MPR
0	21.8	0	24.3	0	24.3	0	24.3	esophagus	pNR

## Sheet: Figure 2a,b
Patient ID	Time point	Sex	Location	TMB	TNB	HLA LOH	MSI	Group	BRAF	NRAS	KIT	NF1	SF3B1	TP53	PTEN	NBPF1	FAT3	FSIP2	RGS7	BRCA2	TERT	ATRX	ARID2	HDAC4	KMT2A	KMT2D	MGMT	CDKN2A	CCND1	CDK4	CDK6	DHX9	ANXA10	NOTCH2	MITF	AXL	NGFR	RAB27A	HLA-B	HLA-C	HLA-DQA1	HLA-DRB1	NLRC5	EP300	TAPBP	IFI30	STAT2	JAK1
P18	Pre	male	Head & Neck	31.5758	0	FALSE	0.1324	Pre Responder	WT	WT	WT	WT	WT	WT	WT	Missense_Mutation	WT	Missense_Mutation	WT	Missense_Mutation	WT	WT	Missense_Mutation	Missense_Mutation	Missense_Mutation	WT	WT	Frame_Shift_Del	WT	WT	WT	WT	WT	Others	WT	WT	WT	WT	WT	WT	WT	Missense_Mutation	WT	Gain	WT	WT	WT	WT
P09	Pre	female	Vulvovaginal	3.63636	1.2	FALSE	0.0021	Pre Responder	WT	WT	WT	WT	WT	WT	WT	WT	WT	WT	WT	WT	WT	WT	WT	WT	WT	WT	WT	WT	WT	WT	WT	WT	WT	WT	WT	WT	WT	WT	WT	WT	WT	WT	WT	WT	WT	WT	WT	WT
P03	Pre	female	Anorectal	2.90909	0.21	FALSE	0.0001	Pre Responder	WT	WT	WT	WT	WT	WT	WT	WT	WT	WT	WT	WT	WT	WT	WT	WT	WT	WT	WT	WT	WT	WT	WT	Missense_Mutation	WT	WT	WT	WT	WT	WT	WT	WT	WT	WT	WT	WT	WT	WT	WT	WT
P04	Pre	female	Vulvovaginal	2.63636	0	FALSE	0	Pre Responder	Loss	Gain	WT	WT	Gain	Loss	Gain	Gain	Loss	Gain	Gain	Loss	Loss	WT	Gain	Loss	Loss	Gain	Gain	WT	Loss	Gain	Loss	Gain	WT	Gain	Loss	Gain	Loss	Loss	Gain	Gain	Gain	Gain	Loss	Gain	Gain	WT	Gain	Gain
P17	Pre	female	Vulvovaginal	15.5455	0	FALSE	0.0134	Pre Non-responder	WT	WT	WT	WT	WT	WT	Loss	WT	WT	WT	Nonsense_Mutation	WT	Loss; Missense_Mutation	Frame_Shift_Del	WT	Loss; Missense_Mutation	WT	Missense_Mutation	WT	WT	WT	WT	WT	WT	Missense_Mutation	WT	WT	Gain	WT	WT	Gain	Gain	Gain	Gain	WT	Missense_Mutation	Gain	WT	WT	WT
P08	Pre	female	Vulvovaginal	6.06061	0	FALSE	0.0108	Pre Non-responder	WT	WT	WT	WT	WT	WT	WT	WT	Missense_Mutation	Missense_Mutation	WT	WT	Gain	WT	WT	WT	WT	Missense_Mutation	WT	WT	WT	Gain	WT	Gain	WT	WT	WT	WT	WT	Loss	Gain	Gain	Gain	Gain	WT	WT	Gain	WT	Gain	WT
P02	Pre	male	Head & Neck	3.9697	1.9201	FALSE	0.0015	Pre Non-responder	WT	WT	WT	WT	WT	WT	WT	WT	Nonsense_Mutation	WT	WT	WT	Loss	WT	WT	WT	WT	WT	WT	WT	WT	Gain	WT	WT	WT	WT	WT	WT	WT	WT	WT	WT	WT	WT	Missense_Mutation	WT	WT	WT	Gain	WT
P14	Pre	female	Vulvovaginal	2.81818	0.36	TRUE	0.0202	Pre Non-responder	WT	Gain; Missense_Mutation	WT	WT	WT	Nonsense_Mutation	WT	Missense_Mutation	WT	Loss	WT	WT	WT	WT	WT	Loss	Loss	WT	WT	WT	WT	WT	Gain	WT	WT	Gain	WT	WT	WT	WT	WT	WT	WT	WT	Loss	Gain	WT	WT	Missense_Mutation	WT
P12	Pre	female	Anorectal	1.42424	0.33	TRUE	0.0041	Pre Non-responder	WT	Gain; Missense_Mutation	WT	WT	Missense_Mutation	WT	WT	WT	Missense_Mutation	WT	WT	WT	WT	WT	WT	WT	WT	WT	WT	WT	Gain	WT	WT	WT	WT	WT	WT	WT	WT	WT	Gain	Gain	Gain	Gain	WT	WT	Gain	WT	WT	WT
P25	Post	female	Vulvovaginal	9	0.45	FALSE	0.0319	Post Responder	WT	WT	WT	WT	WT	Splice_Site	WT	WT	WT	WT	WT	WT	WT	WT	Splice_Site	WT	WT	WT	WT	WT	WT	WT	WT	WT	WT	WT	WT	WT	WT	WT	Gain	Gain	WT	WT	WT	WT	WT	Splice_Site	WT	Splice_Site
P18	Post	male	Head & Neck	7.84848	0.33	FALSE	0.17	Post Responder	Loss	Gain	Gain	Loss	Gain	Loss	Loss	Gain; Missense_Mutation	Loss	Gain; Missense_Mutation	Gain	Loss; Missense_Mutation	Gain	WT	Loss	Gain	Loss	WT	Loss	Loss	Loss	WT	Loss	Gain	Gain	Gain	Gain	Gain	Loss	Loss	Gain	Gain; Frame_Shift_Ins	Gain	Gain	Loss	Loss	Gain	Loss, Splice_Site	WT	Gain
P03	Post	female	Anorectal	4.0303	1.7701	FALSE	0.0169	Post Responder	WT	WT	WT	WT	WT	WT	Loss	Missense_Mutation	WT	WT	WT	Gain	WT	WT	WT	WT	WT	WT	WT	Loss	WT	WT	WT	Splice_Site	WT	WT	Loss	WT	WT	WT	Gain	Gain	Gain	Gain	WT	WT	Gain	WT	WT	WT
P19	Post	female	Esophageal	0.575758	0	FALSE	0.0007	Post Responder	WT	WT	WT	WT	WT	WT	WT	WT	WT	WT	WT	WT	WT	WT	WT	WT	WT	WT	WT	WT	WT	WT	WT	WT	WT	WT	WT	WT	WT	WT	WT	WT	WT	WT	WT	WT	WT	WT	WT	WT
P04	Post	female	Vulvovaginal	0.484848	0	FALSE	0	Post Responder	WT	WT	WT	WT	WT	WT	WT	WT	WT	WT	WT	WT	WT	WT	WT	WT	WT	WT	WT	WT	WT	WT	WT	WT	WT	WT	WT	WT	WT	WT	WT	WT	WT	WT	WT	WT	WT	WT	WT	WT
P07	Post	female	Vulvovaginal	0.242424	0	FALSE	0.0001	Post Responder	WT	WT	WT	WT	WT	WT	WT	WT	WT	WT	WT	WT	WT	WT	WT	WT	WT	WT	WT	WT	WT	WT	WT	WT	WT	WT	WT	WT	WT	WT	WT	WT	WT	WT	WT	WT	WT	WT	WT	WT
P01	Post	female	Vulvovaginal	4.84848	0.54	FALSE	0.0351	Post Non-responder	Loss	Gain; Missense_Mutation	Gain	Loss	Gain	Loss; Frame_Shift_Del	Loss	Gain	Loss	Gain	Gain	Loss	Gain	Frame_Shift_Del	WT	Gain	Loss; Missense_Mutation	WT	Loss	Loss	Loss	WT	Loss	Gain	Gain	Gain	Gain	Gain	Loss	Loss	Gain	Gain	WT	WT	Loss	Loss	WT	Loss	WT	Gain
P02	Post	male	Head & Neck	4.72727	0.63	FALSE	0.0021	Post Non-responder	Gain	WT	WT	WT	WT	WT	WT	WT	Nonsense_Mutation	WT	WT	WT	Gain	WT	WT	WT	WT	WT	WT	WT	WT	Gain	Gain	WT	WT	WT	WT	WT	WT	WT	WT	WT	WT	WT	Missense_Mutation	WT	WT	WT	Gain	WT
P08	Post	female	Vulvovaginal	4.93939	1.23	FALSE	0.0007	Post Non-responder	WT	WT	WT	WT	WT	WT	WT	WT	WT	Missense_Mutation	WT	WT	WT	WT	WT	WT	WT	Missense_Mutation	WT	WT	Gain	Gain	WT	WT	WT	WT	WT	WT	WT	WT	WT	WT	WT	WT	WT	WT	WT	WT	Gain	WT
P05	Post	female	Head & Neck	3.72727	0.51	FALSE	0.0001	Post Non-responder	WT	WT	WT	WT	WT	WT	WT	WT	WT	Missense_Mutation	WT	WT	WT	WT	WT	WT	WT	WT	WT	WT	WT	WT	WT	WT	WT	WT	WT	WT	WT	WT	Gain	Gain	Gain; Others	Gain	WT	WT	Gain	WT	WT	WT
P22	Post	female	Head & Neck	3.18182	0	FALSE	0.0075	Post Non-responder	Gain	Loss	Loss	WT	Loss	Missense_Mutation	WT	Loss; Missense_Mutation	Splice_Site	Loss	Loss	Gain	WT	Frame_Shift_Ins	WT	Loss	WT	WT	WT	WT	WT	WT	WT	Loss	WT	Loss	Loss	WT	WT	WT	WT	WT	WT	WT	WT	WT	WT	WT	WT	Loss
P24	Post	female	Vulvovaginal	2.87879	0.24	TRUE	0.0046	Post Non-responder	WT	WT	WT	Loss	WT	Loss	Gain	Gain	Loss	WT	Gain	Loss	Gain	WT	Loss	WT	Loss	Loss	Gain	WT	Loss	Loss	WT	Gain	Gain	WT	WT	Loss	Loss	Loss	WT	WT	WT	WT	Loss	Loss	WT	Loss	Loss	WT
P12	Post	female	Anorectal	2.27273	0.87	TRUE	0.0027	Post Non-responder	WT	Gain; Missense_Mutation	WT	WT	Missense_Mutation	WT	WT	WT	Missense_Mutation	WT	WT	WT	WT	WT	WT	WT	WT	WT	WT	WT	Gain	WT	WT	WT	WT	WT	WT	WT	WT	WT	Gain	Gain	Gain	Gain	WT	WT	Gain	WT	WT	WT
P13	Post	female	Vulvovaginal	1.57576	0.66	TRUE	0.0007	Post Non-responder	WT	WT	WT	Frame_Shift_Ins	WT	WT	WT	WT	WT	WT	WT	WT	WT	WT	WT	WT	WT	WT	WT	WT	WT	WT	WT	WT	WT	WT	WT	WT	WT	WT	Missense_Mutation	WT	WT	WT	WT	Gain; Missense_Mutation	WT	WT	WT	WT
P16	Post	male	Anorectal	1.69697	0.51	FALSE	0.0018	Post Non-responder	WT	WT	WT	WT	WT	WT	WT	WT	WT	WT	WT	Gain	WT	WT	Others	WT	WT	WT	WT	WT	WT	WT	WT	WT	WT	WT	WT	WT	WT	WT	WT	WT	WT	WT	WT	WT	WT	WT	WT	WT
P26	Post	male	Esophageal	2.09091	0	FALSE	0.0215	Post Non-responder	WT	WT	WT	Frame_Shift_Del	WT	WT	WT	WT	WT	WT	WT	WT	WT	WT	WT	WT	WT	WT	WT	WT	WT	WT	WT	WT	WT	WT	WT	WT	WT	WT	WT	WT	WT	Others	WT	WT	WT	WT	WT	WT
P14	Post	female	Vulvovaginal	1.90909	0.33	TRUE	0.0023	Post Non-responder	WT	Missense_Mutation	WT	WT	WT	Nonsense_Mutation	WT	WT	WT	WT	WT	WT	WT	WT	WT	WT	WT	WT	WT	WT	WT	WT	WT	WT	WT	WT	WT	WT	WT	WT	WT	WT	WT	WT	WT	Gain	WT	WT	Missense_Mutation	WT
P17	Post	female	Vulvovaginal	0.545455	0	FALSE	0	Post Non-responder	WT	WT	WT	WT	WT	WT	WT	WT	WT	WT	Nonsense_Mutation	WT	WT	WT	WT	WT	WT	WT	WT	WT	WT	WT	WT	WT	Missense_Mutation	WT	WT	WT	WT	WT	WT	WT	WT	WT	WT	WT	WT	WT	WT	WT

## Sheet: Figure 3a,b
Time point	Group	EstimateScore	ImmuneScore	StromalScore	Activated CD4 T cell	Activated CD8 T cell	Activated dendritic cell	CD56bright natural killer cell	Central memory CD4 T cell	Central memory CD8 T cell	Effector memory CD4 T cell	Effector memory CD8 T cell	Natural killer cell	Natural killer T cell	Type 1 T helper cell	Type 17 T helper cell	CD56dim natural killer cell	Immature dendritic cell	Macrophage	MDSC	Neutrophil	Plasmacytoid dendritic cell	Regulatory T cell	Type 2 T helper cell	Activated B cell	Eosinophil	Gamma delta T cell	Immature B cell	Mast cell	Memory B cell	Monocyte	T follicular helper cell
Pre	Non-responder	2646.01	1754.67	891.343	0.616504	0.213193	0.315701	0.741384	0.529441	0.727213	0.458795	0.0989893	0.585903	0.506653	0.640487	0.798024	0.550925	0.43448	0.69796	0.373883	0.41755	0.478381	0.58258	0.261914	0.659653	0.758488	0.500162	0.281461	0.425172	0.662413	0.373904	0.699225
Pre	Non-responder	2521.68	1847.75	673.931	0.45463	0.313694	0.250946	0	0.261741	0.314687	0.491514	0.386035	0.375453	0.736014	0.557656	0.574364	0.305334	0.304784	0.280326	0.44171	0.902717	0.00221685	0.21631	0.750203	0.31554	0.828604	0.606215	0.204559	0.76942	0.508269	0.899247	0
Pre	Non-responder	3055.67	2042.7	1012.96	0.424206	0.369568	0.758734	0.576369	0.662018	0.222766	0.533654	0.323632	0.557043	0.691173	0.595964	0.411305	0.241525	0.877034	0.340051	0.549495	0.505197	0.466315	0.87409	0.978715	0.617342	0.648997	0.469239	0.633195	0.610696	0.339804	0.662945	0.564849
Pre	Non-responder	1862.96	1077.89	785.069	0.436942	0.285637	0.242129	0.613607	0.51605	0.570943	0.520432	0.502897	0.653866	0.446253	0.350663	0.687582	0.787644	0.309737	0.493797	0.160776	0.427996	0.506402	0.0992819	0.419678	0.313252	0.627303	0.315758	0.254536	0.339099	0.35692	0.315187	0.645671
Pre	Non-responder	2503.24	1875.2	628.031	0.254333	0.284748	0.308989	0.833183	0.487124	0.674194	0.619343	0.671273	0.302513	0.470441	0.555948	0.762536	0	0.220371	0.0837967	0.482991	0.550322	0.199682	0.725223	0.543527	0.649786	1	0.60107	0.214796	0.413021	0.0887089	0.617491	0.478096
Pre	Non-responder	2185.1	1565.25	619.851	0.204386	0.23296	0.498885	0.564178	0.345995	0	0.630465	0.551058	0.54038	0.488001	0.429352	0.906632	0.13618	0.102741	0.618872	0.457453	0.602175	0.140728	0.527091	0.667342	0.828288	0.156178	0.142024	0.371412	0.485039	0.251194	0.393576	0.337937
Pre	Non-responder	1365.46	1062.15	303.311	0.270051	0.0676436	0	0.696989	0.0388005	0.176206	0.023528	0.119193	0.216092	0.230594	0.0690014	0.703987	0.228358	0	1	0.276891	1	0.26762	0.568769	0.0947186	0.565117	0.766913	0.31947	0.236466	0.225964	0.241252	0.0262083	0.159496
Pre	Non-responder	2134.38	1948.58	185.804	0.296616	0.32981	0.474195	0.289003	0.429415	0.331514	0.538503	0.579092	0.624772	0.408447	0.297085	0.896809	0.845863	0.272119	0.448535	0.369887	0.534198	0.483174	0.574075	0	0.659379	0.418476	0.799501	0.379165	0.316473	0.561726	0.619711	0.323788
Pre	Non-responder	2169.33	1717.78	451.546	0.292994	0.391583	0.569209	0.507356	0.570753	0.382182	0.604072	0.376426	0.511953	0.828286	0.33905	0.354206	0.758033	0.631961	0.51799	0.541951	0.468731	0.717426	0.45569	0.233167	0.394068	0.140401	0.551958	0.414693	0.356992	0	0.669275	0.497664
Pre	Non-responder	2414.27	2022.88	391.396	0.0838741	0.624038	0.546403	0.62743	0.594712	0.921666	0.72145	0.475465	0.604875	0.652957	0.168561	0.396465	0.430436	0.63944	0.543204	0.620454	0.495832	0.58564	0.460573	0.581135	0.323635	0.34487	0.640667	0.478072	0.316488	0.467075	0.42547	0.553815
Pre	Non-responder	2449.36	1878.94	570.414	0.386775	0.45646	0.5287	0.350482	0.673152	0.618175	0.633459	0.500626	0.751463	0.566361	0.586427	0.144405	0.563997	0.503692	0.31795	0.509656	0.263035	0.507398	0.384351	0.301697	0.458992	0.167065	0.563694	0.329751	0.317459	0.77744	0.562565	0.366129
Pre	Non-responder	2198.69	1798.89	399.793	0.30394	0.440058	0.50919	0.624729	0.669558	0.656537	0.82115	0.344412	0.491603	0.656447	0.408249	0.558615	0.713061	0.669305	0.762592	0.540258	0.254476	0.64079	0.345499	0.238906	0.315075	0.579102	0.624651	0.465361	0	0.735072	0.534005	0.608035
Pre	Non-responder	1393.99	1076.61	317.377	0.0331668	0.300685	0	0.197758	0.085801	0.5244	0	0	0.143722	0.0343632	0.342803	0.679726	0.567739	0	0.0884887	0.174701	0.839009	0	0	0	0.326273	0.527508	0.309236	0.0709562	0.76573	0.723011	0.0681745	0.156541
Pre	Non-responder	1113.31	825.651	287.663	0.199572	0.16045	0	0.375996	0.0850843	0.321882	0.144629	0.048525	0.336374	0.556221	0.250097	0.496331	0.85	0.0819392	0.559901	0	0.791997	0.285676	0.318969	0.0837897	0.489358	0.558633	0.399756	0.29386	0.764605	0.185902	0.20817	0.0302917
Pre	Non-responder	782.615	675.784	106.831	0.356343	0.416925	0	0.50623	0	0.16593	0	0	0.0955166	0.0948768	0	0.365261	0.730005	0.298129	0.254091	0.047133	0.660693	0	0.216603	0.527787	0.15499	0.715939	0.0547328	0.11408	0.377796	0	0	0.157165
Pre	Non-responder	1260.57	942.309	318.256	0.168745	0.344251	0	0	0	0.481037	0.147246	0.00446309	0.303937	0.186964	0.086551	0.753715	0.700051	0.143209	0.527408	0.22727	0.926328	0.0344766	0.224645	0.431201	0.610899	0.376564	0.433523	0.170554	0.519774	0.267846	0.181002	0.524026
Pre	Non-responder	1476.15	986.302	489.844	0	0.361882	0.152549	0	0	0	0.200622	0.0685715	0	0.0130178	0	0.715543	0.529847	0	0	0.035684	0.732916	0	0.208073	0.382815	0.595207	0.654312	0.349979	0.0455403	0.368282	0.140039	0.106379	0
Pre	Non-responder	1993.23	2018.28	-25.0476	0.279206	0.521396	0.601371	0.411315	0.514431	0.341018	0.451331	0.49314	0.647428	0.685467	0.515036	0.00679007	0.428877	0.862333	0.3639	0.591604	0.358526	0.76518	0.586939	0.841892	0.55065	0.0916928	0.735815	0.474708	0.43861	0.287458	0.681821	0.386334
Pre	Non-responder	1942.88	2202.49	-259.613	0.53266	0.414861	0.540803	0.654082	0.533644	0.349021	0.483226	0.523963	0.565255	0.464432	0.593165	0.135365	0.523997	0.654343	0.352358	0.57394	0.513652	0.592143	0.725907	0.556552	0.711277	0.48888	0.748416	0.701464	0.113711	0.537332	0.514525	0.344226
Pre	Non-responder	1099.17	1636.57	-537.402	0.144473	0.198159	0.583418	0.468202	0.555716	0.618028	0.489327	0.270829	0.570011	0.251184	0.441644	0.0218355	0.519817	0.723471	0.346238	0.509398	0.21854	0.672303	0.613894	0.779704	0.267293	0.233866	0.332608	0.303218	0.335031	0.612016	0.659392	0.374947
Pre	Non-responder	3111.14	2484.23	626.919	0.445032	0.373968	0.735906	0.602629	0.671864	0.781154	0.449356	0.535962	0.64132	0.726618	0.518445	0.2149	0.798653	0.647044	0.721244	0.675543	0.380377	0.523644	0.562678	0.571836	0.375174	0.701726	0.578647	0.549981	0.356304	0.558348	0.716678	0.695356
Pre	Non-responder	1688.64	1888.61	-199.966	0.185688	0.311239	0.572947	0.657407	0.684145	0.853572	0.43413	0.40184	0.696301	0.653604	0.375032	0.138566	0.532141	0.80852	0.254319	0.629827	0.0478786	0.668947	0.748873	0.608702	0.198942	0.224986	0.61321	0.267807	0.35607	0.405324	0.629256	0.520979
Pre	Non-responder	1212.09	1544.87	-332.783	0.398969	0.368013	0.534882	0.657504	0.671986	0.814085	0.41542	0.326636	0.682185	0.420707	0.190358	0.117318	0.653113	0.792933	0.191664	0.524635	0.0356949	0.60664	0.65591	0.675216	0.154895	0.192953	0.500529	0.353405	0.2765	0.418807	0.636585	0.399362
Pre	Non-responder	3083.2	2436.62	646.575	0.447674	0.357431	0.612077	0.059129	0.487831	0.620318	0.611028	0.71789	0.574521	0.448095	0.733449	0.792713	0.63145	0.762673	0.958077	0.674754	0.458217	0.747019	0.69116	0.54714	0.475708	0.473704	0.581932	0.630371	0.343426	0.40222	0.601168	0.714736
Pre	Non-responder	3803.69	2749.88	1053.81	0.156999	0.289453	0.636704	0.511734	0.534362	0.628295	1	0.697101	0.860773	1	0.898056	0.515736	0.438374	0.942511	1	0.772433	0.502514	0.634686	0.903494	0.550241	0.350796	0.369267	1	0.560726	0.662511	0.345246	0.784403	0.774424
Pre	Non-responder	1972.7	1417.56	555.146	0.589432	0.407178	0.308679	0.687743	0	0.285587	0.623499	0	0	0	0.245257	0.981511	0.462018	0.265746	1	0	0.719513	0.124266	0	0.10654	0.658401	0.835631	0.671804	0.310616	0.702289	0.595943	0.0961012	0.364564
Pre	Non-responder	2031.89	1575.22	456.67	0.130151	0.221884	0.256127	0.417991	0.243403	0.271321	0.168227	0.535614	0.314484	0.436231	0.534174	0.539072	0.444033	0.565306	0.946104	0.250727	0.919772	0.306809	0.248673	0.852829	0.329914	0.93578	0.644931	0.346731	1	0.744332	0.369776	0.676738
Pre	Non-responder	1887.04	1515.05	371.988	0.358622	0.239432	0.203638	0	0.0930166	0.257058	0.49018	0.426985	0.157752	0.582862	0.370188	0.967826	0	0.297816	0.715003	0.109095	0.944284	0.499978	0.414473	0.624565	0.473057	0.690369	0.486864	0.115073	0.313308	0.435636	0.538379	0.400453
Pre	Non-responder	2245.45	1642.68	602.768	0.646709	0.226303	0.427924	0.310906	0.0332993	0.531307	0.410933	0.34599	0.233637	0.219743	0.486666	0.939856	0.38208	0.415492	0.619382	0.266248	0.951083	0.312454	0.477411	0.760643	0.397489	0.874272	0.0457111	0.394313	1	0.851707	0.228863	0.133827
Pre	Non-responder	1215.93	608.079	607.849	0.754232	0.314442	0.10068	0.287363	0	0.227512	0.574173	0.507407	0.156918	0	0.40147	0.641829	0.701445	0.593342	0.245671	0.168826	0.745028	0.185806	0	0.0237858	0.492559	0.927025	0.498231	0.29723	0.379063	0.332779	0	0.0309817
Pre	Responder	1666.48	1603.67	62.8106	0.363511	0.193838	0.397128	0.555874	0.461076	0.384552	0.617429	0.404523	0.442841	0.280244	0.436106	0.373586	0.528277	0.263956	0.455285	0.408842	0.344251	0.466628	0.398981	0.561706	0.167734	0.137864	0.732117	0.115927	0.344284	0.409633	0.494798	0.396992
Pre	Responder	2426.46	2103.06	323.4	0.363725	0.327152	0.530443	0	0.330187	0.297396	0.502391	0.450794	0.610533	0.521445	0.465134	0.938845	0.738231	0.42428	0.511495	0.447855	0.647295	0.379117	0.339422	0.849555	0.433098	0.150168	0.477247	0.502982	0.609168	0.427037	0.531587	0.309019
Pre	Responder	2106.73	1959.3	147.421	0.49087	0.253215	0.795597	0.54766	0.409485	0.308782	0.483308	0.411025	0.511081	0.403537	0.511132	0.305261	0.595376	0.495393	0.372826	0.438245	0.749115	0.35946	0.49176	0.556178	0.476264	0.475216	0.401361	0.383226	0.923883	0.564925	0.428095	0.474809
Pre	Responder	1460.69	1335.43	125.265	0.463408	0.256995	0.506557	0.43856	0.509052	0.652598	0.629436	0.495431	0.324939	0.466022	0.422539	0.115594	0.357736	0.548934	0.313145	0.485626	0.396434	0.659714	0.412487	0.821592	0.00239115	0	1	0.125135	0.516518	0.341039	0.542125	0.464551
Pre	Responder	2836.57	2721.45	115.117	0.67611	0.651624	0.643048	0.734544	0.525427	0.453722	0.593903	0.497535	0.377734	0.294395	0.604324	0.730298	0.541178	0.608853	0.554128	0.472247	0.0542636	0.57553	0.66306	0.347588	0.673925	0.361057	0.211851	0.535818	0.310344	0.518068	0.561858	0.389035
Pre	Responder	3422.02	3085.29	336.736	0.626126	0.859092	0.707478	0.658851	0.730654	0.467808	0.466538	0.77597	0.561941	0.557243	0.659969	0.321115	0.221142	0.560547	0.379431	0.691666	0.207375	0.713323	0.711423	0.634365	0.74524	0	0.296877	0.67535	0	0.629539	0.733298	0.639085
Pre	Responder	3590.7	3383.87	206.832	0.868062	0.958884	0.735552	0.554407	0.711502	0.583803	0.627629	0.87827	0.531192	0.523447	0.822538	0.458985	0.581998	0.558168	0.27335	0.777542	0.265146	0.662661	0.592537	0.703973	0.989256	0.321414	0.439048	0.884956	0.258375	0.776195	0.765743	0.612424
Pre	Responder	3734.84	3228.11	506.724	0.704104	0.919269	0.737047	0.546123	0.748198	0.567478	0.65825	0.708993	0.607491	0.522774	0.746871	0.469857	0.693963	0.483483	0.289196	0.691583	0.215789	0.729017	0.746245	0.504497	0.93629	0.309304	0.48635	0.812124	0.393375	0.999503	0.725184	0.734686
Pre	Responder	4382.07	2987.16	1394.91	0.353696	0.752581	0.584473	0.552232	0.68022	0.632383	0.84083	0.540468	0.583606	0.774045	0.889736	0.613037	0.771135	0.46233	0.746733	0.666658	0.39803	0.682032	0.547501	0.559527	0.56813	0.45068	0.857678	0.434209	0.625172	0.751155	0.543872	0.965226
Pre	Responder	2078.2	1578.99	499.209	0.503971	0.236901	0.464715	0.702839	0.315422	0.409086	0.691474	0.494402	0.277124	0.288922	0.437682	1	0.538302	0.0966629	0.514156	0.345319	0.505603	0.38416	0.563931	0.680687	0.6077	0.79263	0.629492	0.513408	0.254627	0.906464	0.306409	0.326489
Pre	Responder	1845.23	1628.52	216.71	0.331211	0.28629	0.549296	0.610304	0.409534	0.641444	0.158074	0.335654	0.321523	0.581604	0.467721	0.0858581	0.656626	0.814363	0.641234	0.363379	0.442566	0.428626	0.735892	0.535105	0.579837	0.489345	0.999946	0.558771	0.193429	0.717048	0.256966	0.455114
Post	Responder	1517.68	1253.38	264.3	0.558868	0.311736	0.50292	0.408123	0.434856	0.645343	0.370657	0.422079	0.476169	0.260222	0.264138	0.32483	0.567563	0.446818	0.456763	0.382954	0.17223	0.519706	0.455783	0.953712	0.223281	0.347711	0.573389	0.161756	0.523338	0.714315	0.433133	0.357331
Post	Responder	2028.26	1712.78	315.476	0.630456	0.431718	0.600916	0.418359	0.449763	0.59879	0.572057	0.33662	0.385354	0.491167	0.251077	0.330852	0.733088	0.338789	0.732193	0.495024	0.446782	0.436782	0.415892	0.169488	0.221897	0.670945	0.543908	0.301337	0.463832	0.30201	0.520249	0.499648
Post	Responder	1987.38	1486.4	500.978	0.393963	0.0682597	0.34513	0.383172	0.23561	0.538281	0.480628	0.300499	0.257305	0.277962	0.325075	0.483355	0.982331	0.277122	0.368436	0.232962	0.356683	0.32933	0.387335	0.469962	0.434575	0.738146	0.412018	0.316717	0.764156	0.723681	0.393132	0.11305
Post	Responder	1711.75	1408.98	302.768	0.617422	0.264203	0.190144	0.249642	0.299111	0.199926	0.6299	0.465716	0.453751	0.15979	0.141828	0.295376	0.322696	0.338202	0.53441	0.336256	0.469954	0.434153	0.486978	0.543132	0.343155	0.576543	0.528899	0.511687	0.542277	0.926551	0.440405	0.39825
Post	Responder	1662.53	1364.8	297.729	0.728276	0.251211	0.401842	0.224812	0.376017	0.416818	0.699528	0.41418	0.496183	0.299363	0.26477	0.275513	0.710717	0.299874	0.582235	0.357118	0.265158	0.432247	0.477722	0.491028	0.350028	0.683981	0.742608	0.169471	0.461571	0.652955	0.663644	0.52344
Post	Responder	2552.8	2819.04	-266.244	1	0.635802	0.562023	0.294518	0.605617	0.187257	0.720935	0.560216	0.336389	0.42372	0.577854	0.218188	0.469	0.236785	0.309957	0.52738	0.323125	0.480435	0.239994	0.109467	1	0.302664	0.400529	1	0.165941	1	0.656685	0.267768
Post	Responder	1899.02	1548.2	350.82	0.632347	0.278761	0.253062	0.708507	0.44089	0.194289	0.0702964	0.0431532	0	0.301985	0.337927	0.81577	0.962939	0.367108	0.530426	0.33209	0.901714	0.238636	0	0.326345	0.514296	0.55901	0.127217	0.481393	0.361735	0	0.046533	0
Post	Responder	691.676	919.668	-227.991	0	0.465884	0.120706	0.464038	0.317597	0.0505157	0.439459	0.36132	0	0.239933	0.170478	0.597163	0.546572	0.45405	0.317238	0.321896	0.664193	0	0.0837856	0.581371	0.711652	0.163149	0	0.356795	0.462434	0	0.226829	0.553955
Post	Responder	4045.08	3465.24	579.831	0.867706	0.981259	0.803625	0.601682	0.758905	0.477129	0.650306	0.893595	0.660181	0.672237	0.821597	0.384094	0.653273	0.543708	0.419777	0.81542	0.378052	0.733196	0.589261	0.898082	0.80912	0.427306	0.570169	0.692122	0.639747	0.67675	0.73849	0.714729
Post	Responder	3978.06	3311.99	666.071	0.860304	0.949229	0.765872	0.423161	0.686618	0.607338	0.449087	0.845584	0.657388	0.555663	0.612445	0.483651	0.755642	0.605597	0.516466	0.866075	0.396529	0.637018	0.603092	0.676828	0.742742	0.619995	0.448571	0.632517	0.472951	0.814245	0.771326	0.642346
Post	Responder	3123.6	2583.67	539.937	0.710323	0.723443	0.584586	0.144308	0.626603	0.60948	0.63454	0.503394	0.412588	0.34512	0.479655	0.844195	0.491371	0.583932	0.474387	0.454682	0.648775	0.492006	0.36881	0.910097	0.491849	0.454939	0.458241	0.0442051	0.299327	0.581063	0.439045	0.343623
Post	Responder	1965.58	1254.57	711.004	0.401601	0.211437	0.203669	0.430972	0.266698	0.273764	0.160243	0.383166	0.00499031	0.244533	0.181545	1	0.0892319	0.329274	0.511319	0.0898132	0.750352	0.243198	0.222728	0.208484	0.552475	0.544266	0.481285	0.487027	0.347161	0	0.594887	0.245189
Post	Responder	1918.61	1493.14	425.469	0.58903	0.210511	0.064051	0.55891	0.593879	0.358399	0	0.47348	0.265069	0.269935	0.309805	0.397203	0.706711	0.817225	0.0980123	0.350674	0.71704	0.540068	0.426191	0.453526	0.321766	0.185399	0.440129	0.570621	0	0.221909	0.286721	0.405917
Post	Responder	2173.33	1644.33	528.998	0.556567	0.607775	0.0527786	0.702218	0.448287	0.341645	0.148695	0.288915	0	0.0842235	0.662776	0.361807	0.680598	0.485068	0.00529692	0.501381	0.475834	0.437791	0.590241	0.371293	0.327398	0.347395	0.21577	0.188146	0.371954	0.312007	0.714008	0.203557
Post	Responder	4560.71	3393.23	1167.49	0.574992	0.810816	1	0.879565	0.701427	0.390928	0.857314	0.736561	0.7378	0.626996	0.858195	0.744815	0.39418	0.909679	0.700193	0.980172	0.611612	0.686351	0.729495	0.330741	0.520722	0.45335	0.875259	0.848309	0.625828	0.563798	0.594751	0.91685
Post	Responder	4374.72	3088.43	1286.29	0.589667	0.764456	0.758833	0.763336	0.855562	0.581655	0.922139	0.840949	0.639147	0.719736	0.963487	0.670834	0.263347	0.951059	0.551226	0.882633	0.236538	0.729666	0.820634	0.511297	0.543993	0.45763	0.724835	0.771438	0.745558	0.509885	0.691931	0.720678
Post	Responder	3608.49	2995.57	612.92	0.419465	0.719393	0.653188	0.843307	0.762581	0.407256	0.938464	0.707996	0.547675	0.751699	0.798863	0.814729	0.538298	0.88144	0.262665	0.853762	0.400487	0.784571	0.580683	0.778799	0.447989	0.223807	0.622483	0.85866	0.303821	0.692368	0.551047	0.492252
Post	Responder	3948.15	3135.6	812.551	0.399242	0.781617	0.794972	0.746143	0.624248	0.596662	0.821603	0.766193	0.655506	0.732516	0.765913	0.522985	0.289844	0.750979	0.831011	0.895101	0.636076	0.717828	0.965033	0.225526	0.525073	0.472321	0.838638	1	0.681081	0.862922	0.470289	0.770728
Post	Responder	3406.34	2826.1	580.239	0.826889	0.7025	0.700315	0.882585	0.852293	0.624198	0.820861	0.792379	0.779886	0.866841	0.697989	0.638104	0.271403	0.746822	0.376535	0.655023	0.529752	0.786213	0.922394	0.556717	0.432682	0.497241	0.66802	0.632492	1	0.569182	0.661421	0.964218
Post	Responder	2757.06	2527.62	229.435	0.763399	0.657771	0.849258	1	0.836872	0.385891	0.616317	0.691431	0.781878	0.522304	0.439628	0.267273	0.433996	0.601832	0.519992	0.602959	0.237472	0.697418	0.798304	0.753597	0.414348	0.40896	0.594022	0.716697	0.51844	0.656943	0.628648	0.762383
Post	Responder	3254.32	2820.29	434.027	0.57085	0.629565	0.736174	0.839477	0.752544	0.379982	0.604992	0.748658	0.732568	0.783138	0.765128	0.653958	0.797193	0.68591	0.624336	0.590838	0.663068	0.646462	0.869617	0.958699	0.394903	0.693534	0.433399	0.516765	0.715553	0.525703	0.691388	0.705938
Post	Responder	4378.09	3367.13	1010.97	0.899075	0.85129	0.542396	0.392928	0.651421	0.655026	0.701246	0.747104	0.906652	0.794949	0.715636	0.563407	0.6041	0.400076	0.294204	0.751157	0.304503	0.668236	0.569682	0.425649	0.723409	0.705168	0.366781	0.715781	1	0.739533	0.633118	0.659824
Post	Responder	2736.64	2707.91	28.733	0.792608	0.893955	0.490949	0.427608	0.787656	0.532699	0.690066	0.592005	0.713796	0.405491	0.640657	0.542998	0.405447	0.582331	0.22402	0.637102	0.227777	0.507896	0.242404	0.564285	0.352661	0.829725	0.558589	0.391844	0.259298	0.554695	0.448195	0.43214
Post	Responder	3262.75	3139.16	123.596	0.888733	0.986586	0.569784	0.567354	0.856313	0.781014	0.570904	0.640657	0.664872	0.333053	0.609374	0.233921	0.609803	0.671374	0.233295	0.706561	0.328226	0.632289	0.434882	0.610925	0.343361	0.7449	0.476536	0.610285	0.28723	0.631116	0.532515	0.691045
Post	Responder	1544.42	653.375	891.041	0.505948	0.2364	0.0331722	0.447662	0.0676955	0	0.402161	0.0981347	0	0.291442	0.247914	0.440089	0	0.0506415	0.443002	0	1	0.0569381	0.275372	0.143858	0.50158	0.71083	0	0.32242	0.714542	0.622954	0	0.305468
Post	Responder	2364.97	1792.12	572.852	0.569518	0.41486	0.211924	0.682102	0.28864	0.474765	0.468726	0.566115	0.416736	0.207532	0.364458	0.699294	0.456596	0.408682	0.671177	0.459472	0.661064	0.294758	0.546907	0.128378	0.461857	0.708253	0.267215	0.567846	0.538998	0.416649	0.110125	0.399117
Post	Responder	3069.22	2210.87	858.35	0.497871	0.611695	0.502842	0.388191	0.383362	0.180795	0.643601	0.763915	0.543626	0.583023	0.673122	0.759138	0.6843	0.454129	0.809433	0.319333	0.718227	0.34774	0.44707	0.127975	0.674951	0.705303	0.207759	0.530921	0.921472	0.279267	0.430239	0.675922
Post	Responder	1122.05	785.965	336.086	0.227103	0.143081	0	0.36277	0	0	0.0542725	0.0548634	0.114396	0.103856	0.323218	0.515306	0	0.258674	0	0	0.959575	0	0.205855	0	0.373133	0.831746	0	0.00646311	0.285731	0.246933	0	0.0431726
Post	Responder	3300.29	3157.1	143.182	0.844067	0.86685	0.718382	0.551829	0.700839	0.469016	0.587031	0.676383	0.498198	0.506312	0.719592	0.453142	0.694473	0.368142	0.584396	0.625298	0.509257	0.545146	0.419066	0.273281	0.885166	0.399439	0.32131	0.860824	0.508328	0.948276	0.705999	0.362213
Post	Responder	3572.09	3343.26	228.822	0.83394	0.825451	0.623489	0.342058	0.726203	0.538723	0.660092	0.733303	0.45018	0.507081	0.673403	0.303318	0.711966	0.446796	0.56416	0.639374	0.460412	0.570775	0.419568	0.236925	1	0.31486	0.365722	0.900434	0.465961	0.81121	0.712649	0.490111
Post	Responder	3088.17	2714.86	373.308	0.753276	0.550117	0.622877	0.234188	0.508739	0.476914	0.572729	0.650385	0.285284	0.5448	0.414309	0.449946	0.61657	0.474822	0.799928	0.569899	0.742382	0.406035	0.262137	0.325798	0.935778	0.552729	0.425867	0.813426	0.575944	0.626848	0.35698	0.204146
Post	Non-responder	2778.2	1762.25	1015.95	0.421528	0.382193	0.51842	0.852555	0.537894	0.738418	0.186763	0.773544	0.671224	0.60774	0.652361	0.065509	0.419063	0.330695	0.741829	0.274953	0.727536	0.764181	0.757968	0.50407	0.336452	0.52329	0.51844	0.29872	0.813068	0.597397	0.709294	0.541063
Post	Non-responder	3200.29	2631.6	568.697	0.587608	0.704458	0.759373	0.0627254	0.595801	0.446829	0.307397	0.650429	0.459559	0.651217	0.500813	0.468167	0.598656	0.214917	0.361858	0.464837	0.767372	0.605211	0.662641	0.541403	0.619918	0.684979	0.471317	0.617362	1	0.346987	0.34854	0.453898
Post	Non-responder	3476.53	2365.04	1111.49	0.793992	0.596475	0.509432	0.398503	0.555744	0.673805	0.400924	0.642938	0.657229	0.332183	0.480964	0.674782	0.0504395	0.200046	0.491282	0.398966	0.403713	0.616756	0.62071	0.411004	0.425572	0.43904	0.467096	0.178585	0.708704	0.486071	0.33778	0.837467
Post	Non-responder	3821.46	2893.96	927.5	0.798848	0.716096	0.443587	0.844858	0.547779	0.646664	0.599485	0.420992	0.633824	0.763492	0.703682	0.790044	0.637771	0.294732	0.414498	0.719223	0.641191	0.547193	0.707039	0.620618	0.582478	0.956871	0.825616	0.675139	0.836381	0.369747	0.606519	0.743664
Post	Non-responder	2605.59	1632.13	973.46	0.675812	0.513006	0.453874	0.528496	0.408606	0.780477	0.389515	0.337844	0.786902	0.626743	0	0.320759	0.41999	0.57277	0.276477	0.195659	0.326078	0.791059	0.590872	0.729488	0.458062	0.843611	0.326484	0.50826	0.569748	0.830645	0.601348	0.615601
Post	Non-responder	3909.48	3200.96	708.515	0.903093	0.856622	0.587802	0.404813	0.689296	0.538027	0.715599	0.622288	0.654884	0.747298	0.624044	0.248902	0.741315	0.236729	0.627983	0.651537	0.413852	0.551169	0.488058	0.417301	0.723748	0.486502	0.0682401	0.850718	0.436329	0.792743	0.603949	0.511246
Post	Non-responder	541.185	460.53	80.6552	0.438761	0.164465	0.0851386	0	0.191547	0.36487	0.522094	0.097541	0.529282	0.307404	0.452896	0.56452	0.0474879	0.360104	0.143382	0.14965	0.622982	0.323821	0.172208	0.452163	0.361642	0.942459	0.42204	0.20788	0.944295	0.292689	0.261262	0.0707845
Post	Non-responder	1366.2	1101.84	264.366	0.336524	0.40029	0.130369	0.591001	0.271601	0.507652	0.379087	0.0126801	0.184253	0.395616	0.242792	0.111649	0.352655	0.304515	0.432915	0.120712	1	0	0	0.423846	0.632049	0.846567	0.563598	0.456791	0.393872	0.821739	0.516742	0.790012
Post	Non-responder	1673.71	1269.73	403.979	0	0	0.601066	0.143249	0.519836	0.566247	0.158187	0.200914	0.270904	0.389132	0	0.238644	0.188037	0.404431	0.833773	0.365925	0.84495	0.388562	0.460724	0.541155	0.0962137	0.456186	0.470102	0.461181	0.454593	0.794448	0.553739	0.391012
Post	Non-responder	1036.16	768.719	267.44	0.516526	0.283729	0.175091	0.238066	0.163775	0.344643	0.204317	0.208747	0.208685	0.296947	0.0460143	0.76178	0.456493	0.206938	0.407767	0.32231	0.605258	0.234874	0.00666994	0.26246	0.482296	0.501551	0.314611	0.202655	0.512243	0.468466	0.227687	0.427342
Post	Non-responder	278.164	517.848	-239.684	0.212903	0.138143	0.370933	0.44675	0.411485	0.621118	0.168218	0.274893	0.432507	0.584383	0.715994	0.941259	0.266264	0.381899	0.286742	0	0.702867	0.618702	0.180456	0.666385	0.113551	0.30478	0.316724	0.192721	0.435852	0.314813	0.452736	0.618633
Post	Non-responder	2589.46	2537.29	52.1703	0.752818	0.577345	0.290497	0.414276	0.340621	0.219768	0.458144	0.409843	0.426992	0.26818	0.484559	0.561668	0.385588	0.181627	0.556088	0.536682	0.388209	0.414834	0.146982	0.217562	1	0.640428	0.336393	0.939503	0.283084	0.772065	0.446728	0.188486
Post	Non-responder	1839.32	1494.77	344.555	0.571197	0.332183	0.239708	0	0.369965	0.41826	0.50713	0.206989	0.293537	0.307079	0.469222	0.629374	0.780898	0.334798	0.141137	0.395283	0.770954	0.305413	0.420513	0.429401	0.628847	0.67627	0.314368	0.29144	0.136621	0.382464	0.0979808	0
Post	Non-responder	3315.29	2746.62	568.668	0.671719	0.759826	0.780293	0.521892	0.610617	0.726653	0.460695	0.657043	0.828117	0.756986	0.58292	0.20846	0.66876	0.611337	0.709537	0.656013	0.204822	0.785638	0.554535	0.420418	0.291743	0.390484	0.579769	0.498063	0.539132	0.377719	0.622004	0.549385
Post	Non-responder	1816.59	2197.91	-381.316	0.519311	0.564332	0.59493	0.352647	0.63511	0.860929	0.767696	0.402464	0.352222	0.652979	0.283362	0.241578	0.231606	0.637142	0.708833	0.621692	0.333075	0.714917	0.666799	0.357508	0.369004	0.355002	0.38525	0.553775	0.0720384	0.439961	0.665397	0.579045
Post	Non-responder	2738.65	2212.94	525.713	0.389135	0.571962	0.669828	0.514358	0.620924	0.977044	0.408236	0.564988	0.566847	0.517263	0.495148	0.269943	0.419332	0.630743	0.51357	0.608394	0.379306	0.6236	0.610648	0.518484	0.381391	0.34337	0.766167	0.392884	0.366324	0.13685	0.635729	0.883591
Post	Non-responder	3071.53	2921.47	150.062	0.782939	0.8303	0.778824	0.502997	0.683386	0.818347	0.718405	0.659838	0.757432	0.744647	0.621331	0.298315	0.734094	0.691493	0.5816	0.711717	0.283193	0.722678	0.536289	0.574809	0.341524	0.437275	0.67841	0.474902	0.206079	0.587066	0.653212	0.554694
Post	Non-responder	1864.34	2198.44	-334.097	0.508751	0.652188	0.458559	0.581203	0.55854	0.576886	0.0206077	0.417141	0.288748	0.447803	0.398494	0.586747	0.0784037	0.610227	0.385542	0.439344	0.335757	0.259633	0.128027	0.593528	0.269962	0.532649	0.103065	0.0905514	0.631266	0.467268	0.212393	0.338001
Post	Non-responder	3146.36	2304.53	841.823	0.391767	0.264671	0.644422	0.345914	0.604364	0.855269	0.295613	0.553462	0.731422	0.901693	0.423217	0.640264	0.576932	0.73588	0.668435	0.596206	0.361182	0.645972	0.786843	0.69727	0.378111	0.624369	0.778897	0.488377	0.932134	0.460397	0.528011	0.612622
Post	Non-responder	3110.73	1977.5	1133.24	0.127395	0.257389	0.604243	0.542589	0.805812	0.756932	0.635507	0.306877	0.812529	0.973435	0.725799	0.239295	0.421342	0.860566	0.451883	0.659259	0.673256	0.552278	0.830609	0.385794	0.111198	0.49839	0.865419	0.509065	0.590658	0.263538	0.539475	0.55591
Post	Non-responder	2938.26	2089.53	848.724	0.368438	0.264591	0.673421	0.67543	0.656879	0.869025	0.114813	0.708119	0.571593	0.513208	0.447316	0.451977	0.578271	0.417808	0.59363	0.550419	0.72581	0.660683	0.615472	0.169633	0.149594	0.613488	0.780862	0.42018	0.880833	0.340731	0.738342	0.582342
Post	Non-responder	1355.5	1547.19	-191.693	0.522918	0.321187	0.675478	0.996733	0.629412	0.644305	0.786619	0.581069	0.554303	0.600069	0.210743	0.491827	0.25127	0.485574	0.318668	0.248544	0.396133	0.518749	0.392046	0.233611	0.0291043	0.809682	0.871506	0.547741	0.459154	0.398634	0.740098	0.661072
Post	Non-responder	2912.76	2318.32	594.438	0.413345	0.554341	0.700365	0.730875	0.712953	0.517862	0.442161	0.785612	0.794623	0.0721995	0.331806	0.563686	0.475489	0.376411	0.155414	0.58323	0.604375	0.655984	0.58443	0.583266	0.42838	0.348735	0.375392	0.748827	0.284632	0.16177	0.638413	0.503248
Post	Non-responder	4064.54	3412.75	651.791	0.66428	0.822419	0.666172	0.27026	0.67085	0.645421	0.39743	0.894479	0.947098	0.550921	1	0.546053	0.617299	0.612845	0.765977	0.807855	0.384186	0.529728	0.279582	0.771793	0.876167	0.663015	0.574237	0.967784	0.550778	0.394112	0.485524	0.709177
Post	Non-responder	4315.19	3258.77	1056.43	0.703636	0.78394	0.652424	0.535015	0.752011	0.652396	0.69745	0.733764	0.727662	0.42568	0.880283	0.625112	0.634831	0.368421	0.385117	0.67823	0.291774	0.604695	0.388835	0.499407	1	0.86518	0.287641	1	0.676748	0.37116	0.617197	0.522959
Post	Non-responder	3285.17	2568.21	716.956	0.677413	0.531013	0.348698	0.720254	0.573	0.519413	0.500497	0.480096	0.54306	0.618436	0.565556	0.57374	0.580004	0.492874	0.428068	0.455034	0.471549	0.56803	0.125792	0.462936	1	0.982734	0.175181	0.933659	0.404812	0.481151	0.166935	0.575885
Post	Non-responder	1596.06	882.576	713.488	0	0.371458	0.237089	0.14685	0.0190722	0	0	0	0.102557	0	0	0.91477	0.696451	0	0.089279	0.102021	1	0.0813337	0.158273	0.13546	0.733703	0.682156	0.165048	0.705868	0.189387	0.398655	0	0.0217626
Post	Non-responder	2716.48	2689.48	27.0055	0.799134	0.792662	0.644654	0.703495	0.603018	0.628089	0.701746	0.732242	0.839001	0.584256	0.456205	0.458304	0.309968	0.856213	0.503998	0.686318	0.275043	0.708169	0.626278	0.896475	0.345472	0.223345	0.583712	0.602119	0.619109	0.542724	0.702437	0.457084
Post	Non-responder	2592.67	2527.68	64.9973	0.640086	0.781512	0.661344	0.626653	0.651678	0.603635	0.694693	0.680732	0.741963	0.561891	0.558804	0.21494	0.449095	0.723964	0.369647	0.659734	0.0321177	0.72872	0.5523	1	0.362921	0.100929	0.597283	0.617306	0.388391	0.663316	0.679964	0.371334
Post	Non-responder	2839.32	2750.74	88.5798	0.717038	0.837173	0.703633	0.626017	0.703995	0.58306	0.756961	0.675258	0.716142	0.448752	0.683653	0.263123	0.357283	0.683199	0.308689	0.662585	0.0924737	0.676733	0.669105	1	0.377954	0.245047	0.665335	0.674416	0.371852	0.741589	0.678444	0.42281
Post	Non-responder	4488.86	3196.02	1292.85	0.478166	0.872298	0.640683	0.642628	0.73101	0.564099	0.579209	0.569953	0.888171	0.760814	0.966777	0.382734	0.405802	0.795266	0.649472	0.780349	0.362807	0.794956	0.55015	0.436105	0.695591	0.371426	0.726709	0.63304	0.600226	0.403612	0.719334	0.43268
Post	Non-responder	3820.86	2678.48	1142.38	0.216847	0.55579	0.620117	0.598911	0.649315	0.588066	0.741518	0.758993	0.764377	0.920946	0.704038	0.354776	0.431053	0.816978	0.674067	0.757245	0.350758	0.668086	0.73672	0.490515	0.482337	0.463372	0.543972	0.676486	0.4376	0.470662	0.621908	0.68474
Post	Non-responder	2765.19	2347.42	417.774	0.530118	0.492721	0.801975	0.721545	0.590869	0.604268	0.188255	0.558708	0.638967	0.539713	0.546198	0.109975	0.839041	0.416057	0.507048	0.538543	0.208047	0.494509	0.645206	0.481975	0.610319	0.227945	0.263686	0.630058	0.623657	0.258832	0.707279	0.792973
Post	Non-responder	2620.85	2161.95	458.902	0.308283	0.555648	0.77199	0.668563	0.526744	0.660735	0.287982	0.474806	0.644357	0.352292	0.557792	0.304538	0.812454	0.542755	0.898955	0.475702	0.626938	0.530037	0.571035	0.496216	0.580937	0.239909	0.366805	0.481498	0.294276	0.307889	0.78183	0.644978
Post	Non-responder	2521.73	2255.29	266.438	0.422768	0.327672	0.711266	0.435365	0.615235	0.775228	0.528775	0.520626	0.639297	0.71921	0.388751	0.200611	0.56376	0.880414	0.504005	0.650928	0.167075	0.672703	0.852851	0.745278	0.149959	0.343983	0.710833	0.549957	0.364782	0.614116	0.683714	0.686691
Post	Non-responder	3391.65	2859.84	531.811	0.660838	0.63448	0.715972	0.677587	0.640756	0.821422	0.644672	0.658512	0.601171	0.768034	0.672506	0.41593	0.656131	0.752579	0.606136	0.812615	0.0679813	0.693958	0.854114	0.761294	0.205349	0.27219	0.847005	0.590862	0.365407	0.636051	0.765731	0.819865
Post	Non-responder	3282.34	2839.66	442.681	0.793538	0.572563	0.712858	0.67374	0.610579	0.803276	0.603428	0.766886	0.667069	0.904114	0.485064	0.483744	0.690599	0.79086	0.372847	0.794315	0.155855	0.773427	0.855543	0.769276	0.312435	0.250197	0.877567	0.576492	0.441619	0.577276	0.656902	0.858323
Post	Non-responder	3069.06	2275.14	793.922	0.342533	0.376328	0.573013	0.652345	0.523879	0.810113	0.725181	0.69176	0.555076	0.853945	0.644322	0.58413	0.763236	0.490265	0.980643	0.676893	0.280989	0.659339	0.761791	0.760723	0.262899	1	0.792948	0.48719	0.590331	0.386078	0.518399	0.871885
Post	Non-responder	4323.04	3496.39	826.654	0.608221	0.913925	0.854175	0.520164	0.824829	0.487823	0.733145	0.86058	0.720278	0.854625	0.986226	0.445536	0.488355	0.780999	0.707058	0.907773	0.363578	0.807182	0.851572	0.506168	0.451979	0.301438	0.587064	0.558966	0.822679	0.538835	0.727782	0.948025
Post	Non-responder	4472.73	3462.17	1010.57	0.564115	0.803619	0.826373	0.635827	0.779764	0.553214	0.795564	0.877806	0.756355	0.828848	1	0.52078	0.544839	0.781415	0.818948	0.935152	0.272566	0.831976	0.98497	0.235206	0.504846	0.318301	0.763983	0.517859	0.829397	0.459964	0.673086	0.895289
Post	Non-responder	3999.14	3603.04	396.106	0.761272	0.902947	0.855383	0.832629	0.693656	0.411557	0.928727	0.79787	0.503735	0.847486	0.931718	0.668207	0.565305	0.77656	0.656695	0.840984	0.530259	0.777516	0.794737	0.594805	0.563695	0.331585	0.381088	0.603639	0.659332	0.83355	0.788795	0.928077
Post	Non-responder	4008.15	3250.96	757.189	0.703234	0.846252	0.575168	0.720163	0.662857	0.670749	0.445014	0.932637	0.788831	0.693782	0.861904	0.693615	0.371763	0.751438	0.862496	0.807966	0.335987	0.694549	0.608077	0.543371	0.568401	0.386354	0.723326	0.748955	0.549159	0.42788	0.691457	0.742473
Post	Non-responder	3497.22	3091.42	405.799	0.659871	0.723176	0.467343	0.759931	0.599666	0.633996	0.407704	0.636341	0.60854	0.547619	0.533408	0.254206	0	0.693668	0.636803	0.717418	0.612792	0.693389	0.608019	0.715243	0.595957	0.0133229	0.438227	0.850067	0.640613	0.595118	0.829797	0.685401
Post	Non-responder	4014.48	3096.24	918.243	0.675895	0.449912	0.505333	0.433178	0.67411	0.721923	0.698179	0.760304	0.693924	0.748405	0.575303	0.607323	0.357966	0.61409	0.934497	0.876178	0.737578	0.736545	0.585727	0.414518	0.653609	0.572691	0.672743	0.755336	0.65149	0.542939	0.709492	0.765997

## Sheet: Figure 3c
Sample	Group	Activated CD4 T cell_mean	Activated CD4 8 cell_mean
P02_pre	Non-responder	0.266896	0.478035
P02_post	Non-responder	0.573842	0.618465
P03_pre	Responder	0.420379	0.2578
P03_post	Responder	0.654831	0.327155
P04_pre	Responder	0.718601	0.847217
P04_post	Responder	0.578714	0.601669
P08_pre	Non-responder	0.437323	0.293368
P08_post	Non-responder	0.696814	0.628142
P09_pre	Responder	0.353696	0.752581
P09_post	Responder	0.810428	0.747473
P12_pre	Non-responder	0.257018	0.210138
P12_post	Non-responder	0.376255	0.260662
P14_pre	Non-responder	0.151565	0.316839
P14_post	Non-responder	0.364772	0.332436
P16_pre	Non-responder	0.405933	0.468129
P16_post	Non-responder	0.570254	0.767887
P17_pre	Non-responder	0.29354	0.312845
P17_post	Non-responder	0.543109	0.516617
P19_pre	Responder	0.417591	0.261596
P19_post	Responder	0.720379	0.663279
P20_pre	Non-responder	0.398035	0.351354
P20_post	Non-responder	0.679667	0.673113
P26_pre	Non-responder	0.472428	0.250515
P26_post	Non-responder	0.644536	0.873497

## Sheet: Figure 3d
Responder_post-neoadj vs. pre-neoadj
ID	Description	setSize	enrichmentScore	NES	pvalue	p.adjust	qvalue	rank	leading_edge	core_enrichment
hsa04080	Neuroactive ligand-receptor interaction	349	0.361132	1.61078	2.20138e-05	0.00134359	0.00105112	4559	tags=32%, list=25%, signal=25%	GRPR/UTS2/LPAR1/PPY/BDKRB2/C5AR1/SCT/ADM2/VIPR2/GRIA3/EDN3/GRIN2A/CRHR2/TSHR/HTR1E/TAAR8/ADORA1/MAS1/SSTR5/MCHR2/GLP2R/CSH2/P2RX5/PRLR/ADM/NPY5R/UCN2/TRH/CHRNB3/HRH1/MCHR1/GABRG2/F2RL1/RLN2/GHRH/ADORA2B/RXFP1/P2RY2/BRS3/CHRNB2/PMCH/GABRP/TAAR6/PTGIR/INSL5/P2RX1/TAAR1/CHRNA3/P2RX7/SSTR1/AGT/UCN3/VIPR1/C3/CALCA/OPRL1/GABRB1/ADRB2/CCK/PTGER2/GH2/RXFP2/APLNR/GHRL/CHRNA1/NPBWR2/VIP/ADRB1/P2RX6/GALR2/A…
hsa04660	T cell receptor signaling pathway	102	0.38447	1.50588	0.0106863	0.0768949	0.0601563	4039	tags=25%, list=22%, signal=19%	FOS/JUN/CD8A/ITK/IFNG/VAV3/CD3G/MAP3K8/MAP2K1/GSK3B/PRKCQ/PDPK1/NFATC1/CBLB/NFKBIA/FYN/MAPK13/PIK3CB/TEC/LCK/RASGRP1/NFATC2/CD3E/CD3D/NFKBIB
hsa04020	Calcium signaling pathway	239	0.344638	1.49778	0.0021029	0.0248593	0.0194479	4559	tags=33%, list=25%, signal=26%	GRPR/CALML3/CACNA1C/CACNA1S/BDKRB2/ITPKC/FGF20/GRIN2A/FGF23/GNA14/P2RX5/ADCY2/SLC8A2/PLCD1/ADCY3/MET/PRKCA/GNAL/PDGFC/HRH1/CXCR4/RYR3/CALML5/ADORA2B/EGFR/MYLK2/P2RX1/PDGFRA/P2RX7/FGF9/SLC25A4/GDNF/FGFR1/FGF5/SPHK1/PRKACB/FGF16/CACNA1D/ADRB2/GNA15/PLN/SPHK2/FGFR3/NTRK3/CALML6/PLCD4/ADRB1/P2RX6/RET/NOS2/FGF7/CACNA1G/PRKACG/FGFR2/GNA11/P2RX4/MYLK/FGF8/AVPR1A/P2RX3/FGF6/VEGFC/HTR5A/NTRK2/AVPR1B/RYR2/…
hsa05235	PD-L1 expression and PD-1 checkpoint pathway in cancer	88	0.39051	1.49725	0.0160898	0.0986248	0.077156	5396	tags=40%, list=29%, signal=28%	FOS/JUN/PTEN/IFNG/CD3G/BATF/IFNGR1/JAK2/MAP2K1/ALK/EGFR/PRKCQ/HIF1A/NFATC1/NFKBIA/TLR2/TIRAP/MAPK13/PIK3CB/LCK/RASGRP1/NFATC2/CD3E/TICAM1/CD3D/NFKBIB/MAPK1/MAPK14/NRAS/MAP2K6/MAP3K3/MTOR/PIK3CA/EGF/PTPN11
hsa04620	Toll-like receptor signaling pathway	97	0.355055	1.37895	0.0408416	0.174496	0.136511	2915	tags=23%, list=16%, signal=19%	FOS/JUN/CCL4L2/TLR8/IFNA2/MAP3K8/IFNA6/MAP2K1/CCL3L3/CTSK/IFNA5/TLR3/SPP1/NFKBIA/CCL3/TLR2/TIRAP/CASP8/CXCL10/MAPK13/PIK3CB/CCL5
hsa04658	Th1 and Th2 cell differentiation	89	0.323873	1.23966	0.1378	0.380099	0.297358	2085	tags=13%, list=11%, signal=12%	FOS/JUN/HLA-DQA1/IFNG/CD3G/IFNGR1/JAK2/RBPJL/PRKCQ/HLA-DQB1/IL4R/NFATC1
hsa04612	Antigen processing and presentation	63	0.335937	1.22605	0.156627	0.40302	0.31529	742	tags=17%, list=4%, signal=17%	HLA-DQA1/HSPA1B/CD8A/KLRC4/HSPA1A/IFNG/KLRC3/KIR2DS2/CTSS/RFX5/LGMN
hsa04662	B cell receptor signaling pathway	78	0.294148	1.11499	0.277354	0.530659	0.415145	4905	tags=28%, list=26%, signal=21%	FOS/JUN/VAV3/FCGR2B/MAP2K1/BTK/GSK3B/NFATC1/NFKBIA/INPP5D/PIK3CB/BLNK/CD72/NFATC2/NFKBIB/CD79A/RAC1/MAPK1/LILRA2/NRAS/CD22/CR2
hsa04659	Th17 cell differentiation	105	0.273729	1.07527	0.330073	0.564765	0.441826	2085	tags=13%, list=11%, signal=12%	FOS/JUN/HLA-DQA1/IFNG/CD3G/RORA/IFNGR1/JAK2/PRKCQ/HIF1A/HLA-DQB1/IL4R/IL1RAP/NFATC1
hsa04622	RIG-I-like receptor signaling pathway	64	-0.334466	-1.43544	0.0313603	0.159696	0.124933	2572	tags=28%, list=14%, signal=24%	TBKBP1/CXCL8/TRAF2/OTUD5/IFNA4/IFIH1/MAPK8/STING1/DDX3X/RELA/MAPK12/TRIM25/FADD/IFNA8/RIPK1/TANK/ISG15/IRF7
hsa00190	Oxidative phosphorylation	119	-0.305349	-1.47408	0.0096497	0.0742802	0.0581108	4096	tags=36%, list=22%, signal=28%	ATP6V1C2/NDUFS3/UQCRFS1/ATP6V1H/COX5B/CYCS/NDUFA2/NDUFS5/COX17/COX10/ATP5F1B/ATP5MF/COX4I2/COX11/UQCRQ/NDUFA13/NDUFB3/ATP6V0B/TCIRG1/ATP5PF/NDUFA7/NDUFV1/ATP5F1A/ATP6V0A2/COX6A2/NDUFA4/SDHA/NDUFA11/ATP5PO/COX7C/NDUFB7/NDUFB9/NDUFA10/COX8A/ATP5F1D/NDUFB11/COX7A2/NDUFS8/ATP5ME/ATP5MC2/COX6C/CYC1/UQCRB
hsa04621	NOD-like receptor signaling pathway	175	-0.333739	-1.7047	9.3234e-05	0.00385755	0.00301784	2373	tags=22%, list=13%, signal=20%	CXCL8/TRAF2/IFNA4/YWHAE/CARD8/CASP4/CYBA/NAIP/OAS3/MAPK8/ANTXR2/GABARAPL2/STING1/TP53BP1/RELA/GBP3/TLR4/CXCL1/MAPK12/FADD/IRF9/NLRC4/BIRC2/IFI16/IFNA8/CASR/OAS1/RIPK1/SHARPIN/TANK/OAS2/HSP90AB1/RBCK1/STAT1/IRF7/GSDMD/IL1B/STAT2/CCL2
hsa04613	Neutrophil extracellular trap formation	172	-0.348088	-1.77343	2.43551e-05	0.00134359	0.00105112	2964	tags=32%, list=16%, signal=27%	HDAC3/H2BC4/PLCB2/H3C7/SRC/H3-3B/H2BC9/H4C3/NCF2/H3C1/MPO/RAF1/H4C1/H2BC15/PADI4/HMGB1/CASP4/H2AJ/H3C3/H3-3A/CYBA/H4C8/H4C13/H4C6/H2AZ1/H4C2/H2AC15/H3C2/RELA/ITGA2B/H3C15/TLR4/HDAC10/HDAC1/AGER/H3C11/FCGR3A/H2AC13/PPIF/MAPK12/H3-4/H2AC12/H3C13/H2BC13/RAC2/SLC25A6/H3C10/H2AX/H2BC17/SELP/H2AC19/H4C15/H4C12/GSDMD/H2AC6
hsa04141	Protein processing in endoplasmic reticulum	169	-0.358432	-1.8172	1.21336e-05	0.00101991	0.000797891	3838	tags=40%, list=21%, signal=32%	PRKN/SEC24C/SEC31B/SYVN1/UBQLN2/GANAB/NPLOC4/DDIT3/SEC24A/EIF2S1/CAPN1/SSR1/XBP1/TXNDC5/EIF2AK1/DNAJC1/SEL1L/SEC23A/DNAJC5/RPN2/UBQLN1/SSR2/UBQLN4/TRAF2/HSPA6/UBE2D4/ERO1A/SKP1/PRKCSH/LMAN1/RRBP1/RBX1/SEC13/WFS1/P4HB/MAPK8/RAD23A/UBXN4/MAN1B1/RAD23B/HSPA5/SEC63/UBXN2A/EDEM3/HSPA8/UBE2G2/ATXN3/HSPA2/PDIA4/LMAN2/CANX/CUL1/UFD1/RNF5/SEC23B/CALR/STT3A/MARCHF6/DAD1/PDIA3/ERO1B/SEC61G/EIF2AK2/HSP90AB1/…
hsa03030	DNA replication	36	-0.522524	-1.99956	0.000820472	0.0136909	0.0107107	1902	tags=31%, list=10%, signal=27%	MCM7/POLE4/POLD3/RNASEH2A/RFC1/POLE/RNASEH2C/RPA2/POLA1/PRIM2/MCM4
Non-responder_post-neoadj vs. pre-neoadj
ID	Description	setSize	enrichmentScore	NES	pvalue	p.adjust	qvalue	rank	leading_edge	core_enrichment
hsa04612	Antigen processing and presentation	63	0.846373	3.02097	1e-10	7.17391e-10	2.8833e-10	1561	tags=65%, list=8%, signal=60%	B2M/CD74/HLA-DRA/HLA-B/HLA-DPB1/HLA-E/HLA-DPA1/HLA-DQB1/CTSS/CTSB/IFI30/HLA-A/HLA-C/HLA-DMA/HLA-DQA1/HLA-DRB1/HLA-F/TAPBP/CD4/CALR/CD8A/HLA-DMB/HLA-DQA2/LGMN/PSME2/TAP2/CANX/CTSL/TAP1/HSP90AA1/CIITA/HSPA6/HSPA1B/HSP90AB1/HLA-DOA/HSPA1A/HSPA4/HSPA5/PSME1/PDIA3/HSPA8
hsa00190	Oxidative phosphorylation	119	0.704117	2.74418	1e-10	7.17391e-10	2.8833e-10	3402	tags=66%, list=18%, signal=55%	UQCRB/COX8A/ATP5MC2/ATP6V1B2/COX6B1/COX6C/NDUFA13/ATP6V0C/NDUFA4/ATP5F1B/ATP5PF/COX5A/NDUFA11/ATP6V0E1/COX7A2/COX4I1/COX7C/NDUFB1/SDHB/ATP6V1G1/ATP5F1A/COX5B/ATP6V1H/ATP5ME/NDUFS6/ATP6AP1/NDUFS5/ATP6V1A/UQCR11/UQCR10/CYCS/ATP5PO/NDUFA1/UQCRC2/TCIRG1/NDUFS8/ATP6V1F/ATP5MF/ATP5MC3/NDUFB9/NDUFB8/ATP5F1D/NDUFA8/UQCRQ/COX6A1/NDUFA12/NDUFB11/UQCRC1/COX7B/NDUFA6/ATP6V0D1/ATP5F1C/UQCRHL/NDUFB4/NDUFS3/NDU…
hsa04659	Th17 cell differentiation	105	0.674081	2.56527	1e-10	7.17391e-10	2.8833e-10	2733	tags=45%, list=15%, signal=38%	HLA-DRA/FOS/HLA-DPB1/HLA-DPA1/HLA-DQB1/NFKBIA/HLA-DMA/HLA-DQA1/STAT1/HLA-DRB1/CD4/IFNGR1/JUN/HLA-DMB/HLA-DQA2/IL2RG/HSP90AA1/TGFB1/SMAD2/JAK1/IL6ST/IL2RB/HSP90AB1/AHR/STAT3/TYK2/NFATC2/CD3E/HLA-DOA/TGFBR2/PPP3R1/IL4R/JAK3/CD247/STAT5A/NFKB1/TBX21/RUNX1/IKBKB/IFNGR2/STAT5B/LCK/NFATC1/MAPK3/MAPK1/HIF1A/RXRB
hsa04658	Th1 and Th2 cell differentiation	89	0.668795	2.49989	1e-10	7.17391e-10	2.8833e-10	2602	tags=43%, list=14%, signal=37%	HLA-DRA/FOS/HLA-DPB1/HLA-DPA1/HLA-DQB1/NFKBIA/HLA-DMA/HLA-DQA1/STAT1/HLA-DRB1/CD4/IFNGR1/JUN/HLA-DMB/HLA-DQA2/IL2RG/JAK1/MAF/IL2RB/TYK2/NFATC2/CD3E/HLA-DOA/RUNX3/PPP3R1/IL4R/JAK3/CD247/STAT5A/NFKB1/TBX21/IKBKB/IFNGR2/STAT5B/LCK/NFATC1/MAPK3/MAPK1
hsa04613	Neutrophil extracellular trap formation	172	0.601311	2.42881	1e-10	7.17391e-10	2.8833e-10	3736	tags=55%, list=20%, signal=44%	ITGB2/C3/MACROH2A1/H3C2/SLC25A6/CYBB/CYBA/H4C15/H2BC5/H3C13/SLC25A5/H4C12/H3C7/H2AC17/FCGR3A/H3C4/H2AC11/H4C8/H3C15/GSDMD/H2BC9/CASP4/AKT3/H3-3B/PIK3R1/CLEC7A/H2AC6/H4C3/H4C4/H3C11/H2AC20/H3C3/RAC2/H3C10/H4C5/H2BC8/H2AC19/TLR2/PRKCB/ITGAM/FPR1/ITGAL/H2AZ1/NCF1/FPR3/H4C6/AKT1/H4C2/H3-3A/NFKB1/C5AR1/H2BC4/H2BC7/SYK/H2AC16/H2BC15/H2BC17/FCGR1A/SIGLEC9/H2AC12/H2BC14/VDAC2/RAC1/H4C13/H2BC3/SELPLG/H2BC…
hsa04141	Protein processing in endoplasmic reticulum	169	0.576965	2.33108	1e-10	7.17391e-10	2.8833e-10	4929	tags=58%, list=27%, signal=43%	BCAP31/CALR/TRAM1/PRKCSH/P4HB/DNAJA1/CANX/HSP90AA1/MAN1A1/ERP29/PPP1R15A/UBXN6/VCP/SEC61G/SSR4/OS9/HSPA6/HSPA1B/RPN1/HERPUD1/PDIA4/HSP90AB1/RPN2/SEC61A1/PDIA6/LMAN2/RBX1/STT3B/SKP1/HSPA1A/MAP3K5/RRBP1/CAPN2/HSP90B1/UBQLN1/HSPA5/CAPN1/MARCHF6/RAD23A/UBXN1/PDIA3/EIF2S1/HSPA8/SVIP/BAX/UBE2D2/SSR2/SEC31A/AMFR/CRYAB/GANAB/SEC24C/ATF6B/HSPH1/DDOST/DNAJA2/UBE2J1/UBE2D3/TXNDC5/NFE2L2/EDEM1/UBE2G2/PLAA/CA…
hsa04662	B cell receptor signaling pathway	78	0.5919	2.17721	1.3044e-07	5.76704e-07	2.31786e-07	4159	tags=49%, list=22%, signal=38%	FOS/NFKBIA/CD81/GRB2/JUN/LILRB4/IFITM1/AKT3/PIK3R1/PTPN6/RAC2/NFATC2/PRKCB/PIK3AP1/PPP3R1/AKT1/NFKB1/SYK/NRAS/INPPL1/IKBKB/RAC1/NFATC1/PLCG2/MAPK3/LYN/MAPK1/BTK/IKBKG/CD22/DAPP1/MAP2K1/RAF1/AKT2/VAV3/MALT1/NFATC3/BLNK
hsa05235	PD-L1 expression and PD-1 checkpoint pathway in cancer	88	0.581358	2.17247	2.24173e-08	1.13811e-07	4.57423e-08	3736	tags=44%, list=20%, signal=36%	FOS/NFKBIA/STAT1/CD4/IFNGR1/JUN/CSNK2B/AKT3/PIK3R1/PTPN6/JAK1/TLR2/STAT3/NFATC2/CD3E/PPP3R1/EML4/CD247/AKT1/NFKB1/NRAS/IKBKB/IFNGR2/LCK/NFATC1/MAPK3/MAPK1/HIF1A/PTPN11/MYD88/PLCG1/IKBKG/CSNK2A3/MAP2K1/RAF1/MTOR/CD3D/MAPK13/AKT2
hsa04660	T cell receptor signaling pathway	102	0.570131	2.1699	1.99545e-08	1.04524e-07	4.20095e-08	3916	tags=48%, list=21%, signal=38%	FOS/NFKBIA/PTPRC/GRB2/CD4/JUN/CD8A/LCP2/AKT3/PIK3R1/CTLA4/PTPN6/MAP3K8/NFATC2/CD3E/PPP3R1/CD247/AKT1/FYN/NCK1/NFKB1/CDC42/CBLB/NRAS/ITK/IKBKB/LCK/NFATC1/RHOA/MAPK3/MAPK1/CDK4/ICOS/PAK1/PAK2/PLCG1/IL10/IKBKG/MAP2K1/MAP2K7/MAP3K7/RAF1/MAP3K14/CD3D/MAPK13/AKT2/VAV3/DLG1/MALT1
hsa04621	NOD-like receptor signaling pathway	175	0.531858	2.15201	1e-10	7.17391e-10	2.8833e-10	3677	tags=42%, list=20%, signal=34%	CTSB/NFKBIA/STAT1/GBP2/TXNIP/CYBB/TXN/CYBA/JUN/IFI16/CCL5/GABARAP/GBP5/NAMPT/HSP90AA1/OAS1/GSDMD/CASP4/TRPV2/GBP1/YWHAE/JAK1/HSP90AB1/STAT2/CASP8/TYK2/P2RX7/TNFAIP3/PKN1/TXN2/GBP4/OAS2/GABARAPL2/IRF3/NLRP1/BIRC2/PSTPIP1/ERBIN/NFKB1/TRAF5/TANK/RBCK1/ITPR2/TAB2/IKBKE/MAVS/IKBKB/MFN2/VDAC2/PYCARD/RHOA/MAPK3/VDAC3/PRKCD/MAPK1/CARD8/GABARAPL1/IRAK4/ATG5/PLCB2/CASP12/TBK1/MYD88/IFNAR2/STING1/IKBKG/TRPM…
hsa04620	Toll-like receptor signaling pathway	97	0.546133	2.06911	2.53348e-07	1.04506e-06	4.20024e-07	4143	tags=46%, list=22%, signal=36%	FOS/NFKBIA/SPP1/STAT1/CXCL9/JUN/CCL5/CCL4L2/AKT3/PIK3R1/IRAK1/TLR2/MAP3K8/CASP8/IRF3/AKT1/NFKB1/CD40/TAB2/IKBKE/CTSK/CD86/IKBKB/RAC1/MAPK3/MAPK1/TOLLIP/IRAK4/LY96/TBK1/MYD88/IFNAR2/IKBKG/MAP2K1/MAP2K7/MAP3K7/CD14/MAPK13/IRF7/TLR8/AKT2/TLR3/MAP2K3/IFNAR1/CXCL11
hsa03030	DNA replication	36	0.459447	1.48065	0.0379919	0.0636412	0.0255783	4048	tags=36%, list=22%, signal=28%	PCNA/SSBP1/RNASEH2B/MCM6/RNASEH2C/MCM4/MCM7/RNASEH2A/POLD2/MCM3/POLD4/PRIM2/MCM5
hsa04622	RIG-I-like receptor signaling pathway	64	0.391263	1.39868	0.0523039	0.0841965	0.0338397	4086	tags=34%, list=22%, signal=27%	NFKBIA/CASP8/DDX3X/IRF3/OTUD5/NFKB1/TANK/AZI2/IKBKE/MAVS/PIN1/IKBKB/CYLD/ATG5/TBK1/STING1/IKBKG/MAP3K7/MAPK13/IRF7/MAP3K1/ATG12
hsa04020	Calcium signaling pathway	239	-0.259392	-1.41048	0.00126722	0.00314422	0.00126371	4599	tags=37%, list=25%, signal=28%	HTR4/HGF/GNAL/BDKRB1/CAMK2A/FGF18/CACNA1F/PTGER1/GRIN2D/PTGER3/TACR3/SPHK2/ADRA1B/MYLK3/GRIN1/PRKCA/FLT4/MET/HRH2/FGF23/HTR5A/PPP3R2/CACNA1D/PLCB1/CALML5/RYR3/CAMK2B/RYR1/ERBB2/CHRM3/CACNA1A/ADORA2A/FGF19/RET/CALML6/ATP2B3/MCOLN3/ADCY4/CYSLTR1/CAMK2G/FGF10/P2RX6/GRPR/PHKG1/P2RX2/MYLK4/NTSR1/HRC/PLCD3/SLC25A4/SLC8A2/AVPR1A/VEGFD/TACR2/PLCD1/PLCD4/SLC8A3/PRKACG/NOS1/FGFR4/CALML3/ADRB1/FGF22/CYSLTR2…
hsa04080	Neuroactive ligand-receptor interaction	349	-0.460507	-2.69426	1e-10	7.17391e-10	2.8833e-10	6440	tags=63%, list=35%, signal=42%	TRHR/INSL3/GABRA5/HRH1/OPRM1/GRIK1/AVPR1B/NMUR1/GHRHR/CHRM1/TAAR8/EDN1/PRLR/CHRM5/GCG/THRB/GRIA2/TAC1/ADRA1D/GABRB3/PMCH/CHRNA1/GLRB/CHRNA3/GPHA2/RXFP1/TBXA2R/PRLH/TAAR1/TACR1/CCKAR/DRD3/NPB/LPAR4/GRM7/GNRH1/PLG/PTGIR/TRH/OXT/MC4R/LPAR3/GABRG1/SLURP1/GRIN2A/IAPP/ADORA1/CNR2/S1PR4/ADM2/CHRNA2/HTR6/FSHB/GLRA2/GRIK5/PYY/F2RL3/HRH4/LEPR/HCRTR2/MC2R/GRIA4/HTR4/BDKRB1/F2/PTGER1/NPFFR1/ADRA2A/UCN3/GALP/…

## Sheet: Figure 3f,g,h,i
Variable	pre-NR_mean	post-NR_mean	pre-R_mean	post-R_mean
H-score_CD4	53.30179	40.47186	77.80022	95.07911
H-score_CD8	10.335604	14.508720	6.553695	20.708848
H-score_GZMB	3.081403	5.258952	3.308984	9.336473
H-score_ICOS	2.670338	6.505447	1.494770	9.171356
H-score_Ki-67	49.93853	22.64763	61.76566	13.40029
H-score_SOX10	123.16739	114.46668	147.76169	18.24285
frequency_ICOS+CD4+	0.01208912	0.03328791	0.01858283	0.04890878
frequency_GZMB+CD8+	0.004370912	0.010311827	0.003564302	0.023728533
frequency_Ki-67+SOX10+	0.10067101	0.05425658	0.10877955	0.01777377
density_ICOS+CD4+	98.6346	289.9896	103.8052	388.0213
density_GZMB+CD8+	29.14206	83.74164	18.73072	138.29913
density_Ki-67+SOX10+	737.7993	392.9966	607.8396	124.3755
activated CD4 to activated CD8	19.92778	20.34953	18.40626	17.02363
activated CD4 to tumor	13.30156	13.66221	11.89997	12.24360
activated CD8 to tumor	12.87867	12.92669	12.11490	11.56916

## Sheet: Figure 3j
Group	CD4-CD8	CD4-tumor	CD8-tumor
Post-R	19.2046	13.3713	12.078
Post-R	17.265	13.0571	12.9831
Post-R	14.6014	10.3024	9.64637
Post-NR	19.569	14.2545	13.4229
Post-NR	18.6222	15.6008	14.4669
Post-NR	20.0086	14.1468	14.0859
Post-NR	20.6528	14.7576	10.0572
Post-NR	21.2887	10.3694	10.282
Post-NR	26.9107	12.8271	13.7447
Post-NR	18.2964	14.1877	12.4168
Post-NR	20.3449	11.0133	11.0296
Post-NR	19.4341	15.8907	15.9584
Post-NR	18.3679	13.5743	13.8024

## Sheet: Figure 3k,l,m,n
RFS_Month	RFS_Event	DMFS_Month	DMFS_Event	Activated CD4/CD8	ECOG	Age	Metastasis
3.6	1	5.2	1	high	0	60~69	0
2.6	1	22.2	1	high	0	40~49	1
21.8	0	24.3	0	high	0	60~69	0
27.9	0	30.6	0	high	0	60~69	0
9.2	1	26.8	1	high	0	80~89	1
19.4	1	32.1	0	high	0	50~59	0
12.8	1	27.2	1	high	0	50~59	0
29.1	1	30.7	1	high	0	50~59	1
40.6	0	42.8	0	high	0	50~59	1
39.6	0	41.4	0	high	0	60~69	0
2.9	1	4.7	1	low	0	60~69	0
7.7	1	31.7	0	low	0	50~59	0
14.8	1	16.6	1	low	1	70~79	1
14.8	1	16.9	1	low	0	40~49	0
17	1	24.5	0	low	0	60~69	0
14.3	1	16	1	low	0	70~79	1
5.7	1	13.7	1	low	0	50~59	1
6.5	1	8.2	1	low	0	50~59	0

[truncated: 12 more sheets: Figure 3o,p,q,r, Figure 4c, Figure 4e, Figure 4g, Figure 5a, Figure 5b,c, Figure 5d,e, Supplementary Figure 2b, Supplementary Figure 2c, Supplementary Figure 2d, Supplementary Figure 2f, g, Supplementary Figure 3]
